# Supplementary material for: NtDREB-1BL1 Enhances Carotenoid Biosynthesis by Regulating Phytoene Synthase in Nicotiana tabacum
Source: Genes (Basel). 2022 Jun 24;13(7):1134. doi: 10.3390/genes13071134 (PMC9322988; doi:10.3390/genes13071134)
Supplement: Supplementary file 1 [file genes-13-01134-s001.zip]

Archive with 1 entries (1 files):
- genes-1707535-supplementary.pdf
